# Supplementary material for: Fungus Causing White-Nose Syndrome in Bats Accumulates Genetic Variability in North America with No Sign of Recombination
Source: mSphere. 2017 Jul 12;2(4):e00271-17. doi: 10.1128/mSphereDirect.00271-17 (PMC5506559; doi:10.1128/mSphereDirect.00271-17)
Supplement: DATA SET S1 [file sph004172318sd2.xlsx]

## Sheet: variants 0,1
Data Set S1. SNP data for 23 strains of Pseudogymnoascus destructans.
Position*	Reference	Alternate	Type	102203	192204	52201	671202	681103	692102	712206	European	H07218	M53205	N_american	Nova_Scotia_1	Nova_Scotia_2	20631.2	20631	26994	44797.1	27099	UWMM_03	UWMM_13	UWMM_14	WO2109	X4148_13	Totals
180162	C	T	SNP	0	0	0	0	0	0	0	0	0	0	0	0	0	0	0	0	0	1	0	0	0	0	0	1
1978283	C	A	SNP	0	0	0	0	0	0	0	0	0	0	0	0	0	0	0	0	0	0	0	0	0	1	0	1
3645626	C	A	SNP	0	0	0	0	0	0	0	0	0	0	0	0	0	0	0	0	0	0	0	0	0	0	1	1
3969223	C	T	SNP	0	0	0	0	0	0	0	0	0	0	0	0	0	0	0	0	0	0	0	0	0	1	0	1
4609863	C	T	SNP	0	0	0	0	0	0	0	0	0	0	0	0	0	0	0	0	0	0	0	0	0	0	1	1
4641354**	G	A	SNP	0	0	0	0	0	0	0	0	0	0	0	1	1	0	0	0	0	0	0	0	0	0	0	2
4641566	C	T	SNP	0	0	0	0	0	0	0	0	0	0	1	0	0	1	0	0	0	0	0	0	0	0	0	2
4876336	G	A	SNP	0	0	0	0	0	0	0	0	0	0	0	0	0	0	0	0	1	0	0	0	0	0	0	1
6160430	G	A	SNP	0	0	0	0	0	0	0	0	0	0	0	0	0	0	0	0	1	0	0	0	0	0	0	1
6335973	C	T	SNP	0	0	0	0	0	0	0	0	0	0	0	0	0	0	0	0	1	0	0	0	0	0	0	1
6609997	G	A	SNP	0	0	0	0	0	0	0	0	0	0	0	0	0	0	0	1	0	0	0	0	0	0	0	1
7023135	G	A	SNP	0	0	0	0	0	0	0	0	0	0	0	0	0	0	0	0	1	0	0	0	0	0	0	1
7831975	C	T	SNP	0	0	0	0	0	0	0	0	0	0	0	0	0	0	0	0	0	0	0	0	0	0	1	1
8308033	G	A	SNP	0	0	0	0	0	0	0	0	0	0	0	0	0	0	0	0	0	0	1	1	1	0	0	3
8892482	C	T	SNP	0	0	0	0	0	0	0	0	0	0	0	0	0	0	0	0	0	1	0	0	0	0	0	1
9277785	G	A	SNP	0	0	0	0	0	0	0	0	0	0	0	0	0	0	0	0	0	1	0	0	0	0	0	1
9918538	G	C	SNP	0	0	0	0	0	0	0	0	1	0	0	0	0	0	0	0	0	0	0	0	0	0	0	1
10040945	G	A	SNP	0	0	0	0	0	0	0	0	0	0	0	0	0	0	0	0	1	0	0	0	0	0	0	1
10217300	T	C	SNP	0	0	0	0	0	1	0	0	0	0	0	0	0	0	0	0	0	0	0	0	0	0	0	1
10930958	C	T	SNP	0	0	0	0	0	0	0	0	1	0	0	0	0	0	0	0	0	0	0	0	0	0	0	1
11737596	C	T	SNP	0	1	0	0	0	1	1	0	1	0	0	1	1	0	0	0	0	0	0	0	0	0	1	7
12047846	G	A	SNP	0	0	0	0	0	0	0	0	0	0	0	0	0	0	0	0	1	0	0	0	0	0	0	1
12110873	G	A	SNP	0	0	0	0	0	0	0	0	0	0	0	0	0	0	0	0	0	0	1	1	1	0	0	3
13458202	C	T	SNP	0	0	0	0	0	0	0	0	0	0	0	0	0	0	0	0	0	0	1	1	0	0	0	2
14145203	C	T	SNP	0	0	0	0	0	0	1	0	0	0	0	0	0	0	0	0	0	0	0	0	0	0	0	1
14442426	G	A	SNP	0	0	0	0	0	0	1	0	0	0	0	0	0	0	0	0	0	0	0	0	0	0	0	1
14731000	C	T	SNP	0	0	0	0	0	0	1	0	0	0	0	0	0	0	0	0	0	0	0	0	0	0	0	1
14744199	G	A	SNP	0	0	0	0	0	0	0	0	0	1	0	0	0	0	0	0	0	0	0	0	0	0	0	1
14832178	G	C	SNP	0	0	0	0	0	0	0	0	0	0	0	0	0	0	0	0	0	1	0	0	0	0	0	1
15301001	C	T	SNP	0	0	0	0	1	0	0	0	0	0	0	0	0	0	0	0	0	0	0	0	0	0	0	1
15733345	C	T	SNP	0	0	0	0	0	0	0	0	0	0	0	0	0	0	0	0	1	0	0	0	0	0	0	1
17552737	C	T	SNP	0	0	0	0	0	0	0	0	0	0	0	0	0	0	0	0	1	0	0	0	0	0	0	1
17637380	G	A	SNP	0	0	0	0	0	0	0	0	0	0	0	0	0	0	0	0	1	0	0	0	0	0	0	1
18582891	T	G	SNP	0	0	0	0	0	0	0	0	0	1	0	0	0	0	0	0	0	0	0	0	0	0	0	1
19344481	C	A	SNP	0	0	0	0	0	1	0	0	0	0	0	0	0	0	0	0	0	0	0	0	0	0	0	1
19462824	G	A	SNP	0	0	0	0	0	0	0	0	0	0	0	0	0	0	0	0	0	1	0	0	0	0	0	1
20093133	A	G	SNP	0	0	0	0	0	0	0	0	0	0	0	0	0	0	0	0	1	0	0	0	0	0	0	1
20266729	G	A	SNP	0	0	0	0	0	0	0	0	0	0	0	0	0	0	0	0	0	1	0	0	0	0	0	1
20346367	G	A	SNP	0	1	0	0	0	0	0	0	0	0	0	0	0	0	0	0	0	0	0	0	0	0	0	1
21656245	C	A	SNP	0	0	0	0	0	0	1	0	0	0	0	0	0	0	0	0	0	0	0	0	0	0	0	1
22162397	C	T	SNP	0	0	0	0	0	0	0	0	0	0	0	0	0	0	0	0	1	0	0	0	0	0	0	1
23719871***	T	C	SNP	1	1	1	1	1	1	1	1	1	1	0	1	1	0	1	1	1	1	1	1	1	1	1	21
23850293	G	A	SNP	0	0	0	0	0	0	0	0	0	0	0	0	0	0	0	0	1	0	0	0	0	0	0	1
24058384	G	A	SNP	0	0	0	0	0	0	0	0	0	0	0	0	0	0	0	0	0	0	0	0	0	1	0	1
24201679	C	T	SNP	0	0	0	0	0	0	0	0	0	0	0	0	0	0	0	0	0	0	1	1	1	0	0	3
24283549	G	A	SNP	0	0	0	0	0	0	0	0	0	0	0	0	0	0	0	0	1	0	0	0	0	0	0	1
24574222	G	A	SNP	0	0	0	0	0	0	0	0	1	0	0	0	0	0	0	0	0	0	0	0	0	0	0	1
24711088	G	A	SNP	0	0	0	0	0	0	0	0	0	0	0	0	0	0	0	0	1	0	0	0	0	0	0	1
25413187	C	T	SNP	0	0	0	0	0	0	0	0	0	0	0	0	0	0	0	0	1	0	0	0	0	0	0	1
25447276	C	G	SNP	0	0	0	0	0	1	0	0	0	0	0	0	0	0	0	0	0	0	0	0	0	0	0	1
25504723	G	T	SNP	0	0	0	0	0	0	0	0	0	0	0	0	0	0	0	0	1	0	0	0	0	0	0	1
25530618	A	G	SNP	0	0	0	0	0	1	0	0	0	0	0	0	0	0	0	0	0	0	0	0	0	0	0	1
25587530***	A	G	SNP	1	1	1	1	1	1	1	1	1	1	0	1	1	0	1	1	1	1	1	1	1	1	1	21
26223629	G	A	SNP	0	0	0	0	0	0	0	0	0	0	0	0	0	0	0	0	0	0	0	0	0	1	0	1
26436267	A	T	SNP	0	0	0	0	0	0	0	0	1	0	0	0	0	0	0	0	0	0	0	0	0	0	0	1
27261363	T	A	SNP	0	0	0	0	0	0	0	0	1	0	0	0	0	0	0	0	0	0	0	0	0	0	0	1
27818664	G	A	SNP	0	0	0	0	0	0	0	0	0	0	0	0	0	0	0	0	1	0	0	0	0	0	0	1
28588948	C	T	SNP	0	0	0	0	0	0	0	0	0	0	0	0	0	0	0	1	0	0	0	0	0	0	0	1
28589931	C	T	SNP	0	0	0	0	0	0	0	0	0	0	0	0	0	0	0	0	0	0	0	0	0	1	0	1
28592237	C	T	SNP	0	0	0	0	0	0	0	0	0	0	0	0	0	0	0	0	1	0	0	0	0	0	0	1
28622915	G	A	SNP	0	0	0	0	0	0	0	0	0	0	0	0	0	0	0	0	0	0	0	0	0	0	1	1
29863005	C	T	SNP	0	0	0	0	0	0	0	0	0	0	0	0	0	0	0	0	1	0	0	0	0	0	0	1
29955773	A	G	SNP	0	0	0	0	1	0	0	0	0	0	0	0	0	0	0	0	0	0	0	0	0	0	0	1
5003057	GC	G	INDEL	0	0	0	0	0	0	0	0	0	0	0	0	0	0	1	0	0	1	0	0	0	0	0	2
8103813	GA	G	INDEL	0	0	0	0	0	0	0	0	0	0	0	0	0	0	0	0	1	0	0	0	0	0	0	1
3645841	TTG	T	INDEL	0	0	0	0	0	0	0	0	0	0	0	0	0	0	0	0	0	0	0	0	0	0	1	1
19820801	TGCA	T	INDEL	0	0	0	0	0	0	0	0	0	0	0	0	0	0	0	0	0	0	0	0	0	0	1	1
28383693	A	ACTGT	INDEL	0	0	0	0	0	0	0	0	0	0	0	0	0	0	0	0	0	1	0	0	0	0	0	1
14231511	TG	T	INDEL	0	0	0	0	0	0	1	0	0	0	0	1	1	0	NC	NC	NC	NC	0	0	0	0	0	3
3645618	TGTTTGGA	T	INDEL	0	0	0	0	0	0	0	0	0	0	0	0	0	0	0	0	0	0	0	0	0	0	1	1
			Totals	2	4	2	2	4	7	8	2	8	4	1	5	5	1	3	4	22	10	6	6	5	7	10
*Concatenated sequence of 1817 scaffolds in numerical order. Note: "0" = reference allele. "1" = alternate (mutant) allele.																			NC=no coverage=missing data
**The “N. American NY” strain deviates from the sequence standard at this site in the 31 MB genome; this unexpected difference could have resulted from a mutation during artificial propagation of this strain since the time its DNA was extracted for sequencing and reference assembly. Such occurrences are not unexpected with whole-genome sequencing. This single deviation is not likely to be an erro…
***These two sites showed the alternate alleles in all strains, except in the “N. American NY” strain and the reference sequence. The most likely explanation here is that the “N. American NY” strain collected in 2008 two years after the beginning of the epidemic in 2006 contains two mutant alleles distinguishing it from the actual genotype that was originally introduced. Here the polarity is like…

## Sheet: annotations
Position	Reference	Alternate	Type	Mut	Original SeqID	Original Seq Position	Gene	CDS position	strand	phase	codon	AA	degeneracy	Synonymous/NonSynonymous
180162	C	T	SNP	C>T	NW_012234580.1	180162	noncoding
1978283	C	A	SNP	C>A	NW_012234585.1	155591	GeneID:24481501	151	-	1	cga	R	0	NonSynonymous
3645626	C	A	SNP	C>A	NW_012234592.1	112662	noncoding
3969223	C	T	SNP	C>T	NW_012234593.1	207736	noncoding
4609863	C	T	SNP	C>T	NW_012234596.1	174443	noncoding
4641354	G	A	SNP	G>A	NW_012234596.1	205934	GeneID:24482341	86	+	2	atg	M	0	NonSynonymous
4641566	C	T	SNP	C>T	NW_012234596.1	206146	GeneID:24482341	298	+	1	acg	T	0	NonSynonymous
4876336	G	A	SNP	G>A	NW_012234598.1	25391	GeneID:24482396	172	+	1	gga	G	0	NonSynonymous
6160430	G	A	SNP	G>A	NW_012234604.1	122010	GeneID:24482823	699	+	0	gct	A	0	NonSynonymous
6335973	C	T	SNP	C>T	NW_012234605.1	112371	noncoding
6609997	G	A	SNP	G>A	NW_012234607.1	27006	GeneID:24482970	3301	-	1	acc	T	0	NonSynonymous
7023135	G	A	SNP	G>A	NW_012234609.1	94178	noncoding
7831975	C	T	SNP	C>T	NW_012234614.1	82013	GeneID:24483379	3058	+	1	acg	T	0	NonSynonymous
8308033	G	A	SNP	G>A	NW_012234617.1	80320	noncoding
8892482	C	T	SNP	C>T	NW_012234621.1	40836	GeneID:24483734	382	+	1	gcg	A	0	NonSynonymous
9277785	G	A	SNP	G>A	NW_012234623.1	118364	GeneID:24483850	1218	+	0	gag	E	0	NonSynonymous
9918538	G	C	SNP	G>C	NW_012234628.1	9296	noncoding
10040945	G	A	SNP	G>A	NW_012234628.1	131703	GeneID:24484077	523	+	1	cgt	R	0	NonSynonymous
10217300	T	C	SNP	T>C	NW_012234630.1	14615	noncoding
10930958	C	T	SNP	C>T	NW_012234635.1	4547	noncoding
11737596	C	T	SNP	C>T	NW_012234640.1	106383	noncoding
12047846	G	A	SNP	G>A	NW_012234643.1	11267	noncoding
12110873	G	A	SNP	G>A	NW_012234643.1	74294	noncoding
13458202	C	T	SNP	C>T	NW_012234653.1	119536	noncoding
14145203	C	T	SNP	C>T	NW_012234659.1	76697	noncoding
14442426	G	A	SNP	G>A	NW_012234662.1	23926	noncoding
14731000	C	T	SNP	C>T	NW_012234664.1	85178	GeneID:24485479	5051	-	2	tgg	W	0	NonSynonymous
14744199	G	A	SNP	G>A	NW_012234664.1	98377	GeneID:24485483	892	-	1	gcg	A	0	NonSynonymous
14832178	G	C	SNP	G>C	NW_012234665.1	75309	noncoding
15301001	C	T	SNP	C>T	NW_012234670.1	29	noncoding
15733345	C	T	SNP	C>T	NW_012234674.1	15886	GeneID:24485760	549	-	0	gat	D	0	NonSynonymous
17552737	C	T	SNP	C>T	NW_012234693.1	3696	noncoding
17637380	G	A	SNP	G>A	NW_012234694.1	283	noncoding
18582891	T	G	SNP	T>G	NW_012234705.1	4947	GeneID:24486571	353	+	2	cgt	R	4	Synonymous
19344481	C	A	SNP	C>A	NW_012234714.1	30179	GeneID:24486795	691	+	1	gca	A	0	NonSynonymous
19462824	G	A	SNP	G>A	NW_012234715.1	67749	noncoding
20093133	A	G	SNP	A>G	NW_012234723.1	73977	noncoding
20266729	G	A	SNP	G>A	NW_012234726.1	24728	noncoding
20346367	G	A	SNP	G>A	NW_012234727.1	31577	noncoding
21656245	C	A	SNP	C>A	NW_012234746.1	55416	GeneID:24487428	1724	+	2	aac	N	2	NonSynonymous
22162397	C	T	SNP	C>T	NW_012234754.1	57522	noncoding
23719871	T	C	SNP	C>T	NW_012234782.1	1699	GeneID:24488034	892	+	1	gtt	V	0	NonSynonymous
23850293	G	A	SNP	G>A	NW_012234784.1	26540	GeneID:24488066	611	-	2	acc	T	4	Synonymous
24058384	G	A	SNP	G>A	NW_012234788.1	27176	GeneID:24488118	497	+	2	cgg	R	4	Synonymous
24201679	C	T	SNP	C>T	NW_012234791.1	17615	GeneID:24488164	867	-	0	gtc	V	0	NonSynonymous
24283549	G	A	SNP	G>A	NW_012234792.1	49367	noncoding
24574222	G	A	SNP	G>A	NW_012234799.1	1215	noncoding
24711088	G	A	SNP	G>A	NW_012234801.1	43862	noncoding
25413187	C	T	SNP	C>T	NW_012234818.1	234	GeneID:24488465	132	-	0	gac	D	0	NonSynonymous
25447276	C	G	SNP	C>G	NW_012234818.1	34323	GeneID:24488477	833	+	2	tcc	S	4	Synonymous
25504723	G	T	SNP	G>T	NW_012234820.1	13157	GeneID:24488495	1076	-	2	agc	S	2	NonSynonymous
25530618	A	G	SNP	A>G	NW_012234821.1	508	noncoding
25587530	A	G	SNP	G>A	NW_012234822.1	19100	GeneID:24488522	1620	+	0	aag	K	0	NonSynonymous
26223629	G	A	SNP	G>A	NW_012234840.1	7245	noncoding
26436267	A	T	SNP	A>T	NW_012234846.1	21249	GeneID:24488742	320	-	2	gtt	V	4	Synonymous
27261363	T	A	SNP	T>A	NW_012234874.1	613	noncoding
27818664	G	A	SNP	G>A	NW_012234896.1	6360	noncoding
28588948	C	T	SNP	C>T	NW_012234936.1	10224	noncoding
28589931	C	T	SNP	C>T	NW_012234936.1	11207	noncoding
28592237	C	T	SNP	C>T	NW_012234936.1	13513	noncoding
28622915	G	A	SNP	G>A	NW_012234938.1	13893	GeneID:24489285	1478	+	2	gcg	A	4	Synonymous
29863005	C	T	SNP	C>T	NW_012235311.1	1110	noncoding
29955773	A	G	SNP	A>G	NW_012235397.1	27	noncoding
5003057	GC	G	INDEL	GC>G	NW_012234598.1	152112	GeneID:24482432	241	+	1	cgc	R	0	frameShift
8103813	GA	G	INDEL	GA>G	NW_012234616.1	33180	noncoding
3645841	TTG	T	INDEL	TTG>T	NW_012234592.1	112877	noncoding
19820801	TGCA	T	INDEL	TGCA>T	NW_012234720.1	31690	GeneID:24486914	421	-	1	cag	Q	0	in-frame deletion causes removal of AA plus 2 non-synonymous mutations
28383693	A	ACTGT	INDEL	A>ACTGT	NW_012234924.1	471	noncoding
14231511	TG	T	INDEL	TG>T	NW_012234660.1	45297	noncoding
3645618	TGTTTGGA	T	INDEL	TGTTTGGA>T	NW_012234592.1	112654	noncoding
